# Supplementary material for: Impact of a Novel Valerian Extract on Sleep Quality, Relaxation, and GABA/Serotonin Receptor Activity in a Murine Model
Source: Antioxidants (Basel). 2024 May 27;13(6):657. doi: 10.3390/antiox13060657 (PMC11200646; doi:10.3390/antiox13060657)
Supplement: Supplementary file 1 [file antioxidants-13-00657-s001.zip]

Archive with 1 entries (1 files):
- antioxidants-2952974-supplementary.pdf
